# Supplementary material for: Weiyan Tongluo Granules attenuate gastric intestinal metaplasia through PPARγ/NF-κB/CDX2 signaling pathway
Source: Chin Med. 2026 Mar 4;21:75. doi: 10.1186/s13020-026-01350-y (PMC12958734; doi:10.1186/s13020-026-01350-y)
Supplement: Supplementary file 5 — Additional file 5 [file 13020_2026_1350_MOESM5_ESM.xlsx]

## Sheet: Table S1.
Table S1. Summary of UPLC-MS/MS method parameters for identification of compounds in WYTLG.
Parameter	Condition
Chromatography column	Phenomenex Kinetex C18 (2.1 mm × 100 mm, 2.6 μm)
Mobile phase A	Water with 0.01% acetic acid
Mobile phase B	1:1 (v/v) mixture of isopropanol and acetonitrile
Sampling
Sample tray temperature	4 °C
Flow rate	0.3 mL/min
Injection volume	2 μL
Mass spectrometer	Orbitrap Exploris 120 (Thermo Scientific, USA)
Electrospray ionization
Sheath gas flow rate	50 Arb
Auxiliary gas flow rate	15 Arb
Capillary temperature	320 °C
Full MS resolution	60000
MS/MS resolution	15000
Normalized collision energies	20/30/40
Spray voltage (positive mode)	+3.8 kV
Spray voltage (negative mode)	-3.4 kV

## Sheet: Table S2.
Table S2. Forward and reverse primer sequences used for RT-qPCR.
Gene	Forward sequence（5’ to 3’）	Reverse sequence（3’ to 5’）
Rat
Villin1	ACTGCTATGTAGTCCTGGCTATCC	GGTAGTCATCCATCTGTGTTGTGTAG
Klf4	TGTGCTGAAGGCGTCTCTGAG	TTTGCTAACACTGATGACCGAAGG
Cdx2	GCGAGGACTGGAATGGCTACG	GTGATGGTGTGCGTGGTATTCG
Muc2	TGTGAAGTTGCTGCTGATGAGTG	AAGGTCCTGGTGTCGTGATGG
Sox2	CATGACCAGCTCGCAGACCTAC	GCCTCGGACTTGACCACAGAG
Il1β	ATGCCTCGTGCTGTCTGACC	TTTGTCGTTGCTTGTCTCTCCTTG
Il6	GCCTTCTTGGGACTGATGTTGTTG	GTCTGTTGTGGGTGGTATCCTCTG
Tnf-α	CACGCTCTTCTGTCTACTGAACTTC	GGGCTACGGGCTTGTCACTC
Ptgs2	TTTGATTGACAGCCCACCAACTTAC	CAGTCATCAGCCACAGGAGGAAG
Il10	CTGCTATGTTGCCTGCTCTTACTG	GGGTCTGGCTGACTGGGAAG
Tgf-β	GGACCGCAACAACGCAATCTATG	TCTGGCACTGCTTCCCGAATG
β-actin	CTATCGGCAATGAGCGGTTCC	GCACTGTGTTGGCATAGAGGTC
Human
Cdx2	CTGTGCGAGTGGATGCGGAAG	CGGATGGTGATGTAGCGACTGTAG
Klf4	AGAGACCGAGGAGTTCAACGATC	GACGACGAAGAGGAGGCTGAC
Muc2	TGCTGGCTGACAAGAAGAAGAATG	GTAGGAAGACGGGCGGAAGAC
Villin1	AGAAGCAAGTGGTGGTGGAAGG	TGTAGTCTCTTGGTGTTGGCATAGG
β-actin	CCACGAAACTACCTTCAACTCCATC	AGTGATCTCCTTCTGCATCCTGTC

## Sheet: Table S3.
Table S3. Sequences of siRNAs for transfection.
siRNA	Sequences
si-PPARγ#1	5'‐GCUGGCCUCCUUGAUGAAUTT‐3'
si-PPARγ#2	5'‐GGUUGCAGAUUACAAGUAUTT‐3'
si-NC	5'‐UUCUCCGAACGUGUCACGUTT‐3'

## Sheet: Table S4.
Table S4. The main compounds of WYTLG.
Ion mode	Peak	Formation	Molecular name	Formula	CAS	M/Z	RT (min)	Source herb	Peak area
Positive ion mode	1	[M+H]+	Hesperidin	C₂₈H₃₄O₁₅	520-26-3	611.196	5.01	Zhiqiao	7.22461e+08
	2	[M+H]+	Hesperetin 7-neohesperidoside	C₂₈H₃₄O₁₅	13241-33-3	611.196	5.01	Zhiqiao	7.22461e+08
	3	[M+H]+	Naringenin	C₁₅H₁₂O₅	67604-48-2	273.075	5.98	Zhiqiao	8.31783e+07
	4	[M+H]+	Nobiletin	C₂₁H₂₂O₈	478-01-3	403.138	6.29	Zhiqiao	1.04709e+10
	5	[M+H]+	Atractylone	C₁₅H₂₀O	6989-21-5	217.158	6.35	Baizhu	7.30412e+07
	6	[M+H]+	Formononetine	C₁₆H₁₂O₄	485-72-3	269.08	6.66	Huangqi, Baizhu, Sanleng	3.79687e+07
	7	[M+Na]+	Isocurcumenol	C₁₅H₂₂O₂	24063-71-6	257.151	6.73	Ezhu	1.06401e+07
	8	[M+H]+	Astragaloside IV	C₄₁H₆₈O₁₄	83207-58-3	785.467	6.75	Huangqi	3.58121e+07
	9	[M-H2O+H]+	Astragaloside III	C₄₁H₆₈O₁₄	84687-42-3	767.457	6.75	Huangqi	1.65959e+07
	10	[M+H]+	(3R,5S,8E)-5,9,14-trimethyl-4,12-dioxatricyclo[9.3.0.03,5]tetradeca-1(11),8,13-trien-2-one	C₁₅H₁₈O₃	7727-79-9	247.132	6.91	Ezhu	3.74173e+07
	11	[M-H2O+H]+	Astragaloside II	C₄₃H₇₀O₁₅	84676-89-1	809.467	6.92	Huangqi	1.03815e+07
	12	[M-H2O+H]+	Cycloastragenol	C₃₀H₅₀O₅	78574-94-4	473.362	6.93	Huangqi	1.6463e+07
	13	[M+H]+	Atractylenolide III	C₁₅H₂₀O₃	73030-71-4	249.148	7.05	Baizhu	1.85566e+07
	14	[M+H]+	(8R)-1,5,8-trimethyl-7,8-dihydro-6H-azuleno[6,5-b]furan-2-one	C₁₅H₁₆O₂	123914-43-2	229.122	7.2	Ezhu	1.75157e+08
	15	[M-H2O+H]+	Isoastragaloside II	C₄₃H₇₀O₁₅	86764-11-6	809.467	7.2	Huangqi	2.03282e+07
	16	[M+H]+	9-isopropylidene-2,6-dimethyl-11-oxatricyclo[6.2.1.01,5]undec-6-en-8-ol	C₁₅H₂₂O₂	19431-84-6	235.169	7.29	Ezhu	1.36524e+09
	17	[M+H]+	Isoastragaloside I	C₄₅H₇₂O₁₆	84676-88-0	869.488	7.36	Huangqi	9.85175e+07
	18	[M+H]+	Atractylenolide I	C₁₅H₁₈O₂	73069-13-3	231.138	7.77	Baizhu	7.05072e+06
Negative ion mode	1	[M-H]-	Vanillic acid	C₈H₈O₄	121-34-6	167.035	4.31	Sanleng	2.41817e+08
	2	[M-H]-	Isopsoralenoside	C₁₇H₁₈O₉	905954-18-9	365.088	4.43	Wuzhimaotao	1.68856e+07
	3	[M-H]-	Scutellarin	C₂₁H₁₈O₁₂	27740-01-8	461.072	4.91	Banzhilian	3.40494e+09
	4	[M-H]-	Naringin	C₂₇H₃₂O₁₄	10236-47-2	579.172	4.97	Zhiqiao	2.51616e+09
	5	[M-H]-	Baicalin	C₂₁H₁₈O₁₁	21967-41-9	445.078	5.26	Banzhilian	7.99995e+08
	6	[M-H]-	Scutellarein	C₁₅H₁₀O₆	529-53-3	285.041	5.84	Banzhilian	2.95756e+08
	7	[M-H]-	Hesperetin	C₁₆H₁₄O₆	520-33-2	301.072	5.95	Zhiqiao	4.32147e+08
	8	[M-H]-	Apigenin	C₁₅H₁₀O₅	520-36-5	269.046	6.17	Banzhilian, Sanleng, Wuzhimaotao	8.15097e+08
	9	[M-H]-	Kaempferol	C₁₅H₁₀O₆	520-18-3	285.041	6.22	Huangqi, Sanleng	1.24798e+08
	10	[M-H]-	Quercetin 3-galactoside	C₂₁H₂₀O₁₂	482-36-0	463.089	6.59	Huangqi, Banzhilian	7.93853e+07
	11	[M-H]-	Ursolic acid	C₃₀H₄₈O₃	77-52-1	455.353	9.05	Banzhilian	6.83465e+06
Abbreviation: RT, retention time; M/Z, mass-to-charge ratio.

## Sheet: Table S5.
Table S5. Evaluation of total RNA quality and integrity.
No.	Sample	Concentration（ng/uL)	Total amount（μg）	RIN
1	Control_1	640	22.4	8.6
2	Control_2	972	34.02	9
3	Control_3	417	14.595	8.4
4	Model_1	558	19.53	8.6
5	Model_2	621	21.735	8.2
6	Model_3	740	25.9	8.5
7	WYTLG_1	545	19.075	8.6
8	WYTLG_2	364	12.74	9.1
9	WYTLG_3	481	16.835	9.1
RIN: RNA integrity numbers.

## Sheet: Table S6.
Table S6. Quality Metrics of the RNA-sequencing data.
No.	Sample	Clean_bases (G)	Error_rate (%)	Q20	Q30	GC (%)
1	Control_1	6.38	0.01	98.54	95.65	51.4
2	Control_2	6.25	0.01	98.49	95.53	52.18
3	Control_3	5.84	0.01	98.47	95.45	52.27
4	Model_1	6.84	0.01	98.38	95.14	51.53
5	Model_2	6.77	0.01	98.44	95.33	51.69
6	Model_3	6.22	0.01	98.43	95.34	51.66
7	WYTLG_1	6.6	0.01	98.47	95.41	50.96
8	WYTLG_2	6.25	0.01	98.55	95.72	50.69
9	WYTLG_3	5.88	0.01	98.37	95.12	50.83

## Sheet: Table S7.
Table S7. List of differentially expressed genes.
	gene_id	log2FoldChange	pvalue	padj	gene_name	regulation
ModelvsControl_DEGs	ENSRNOG00000065474	-2.7529	1.02151e-35	1.52144e-31	Or2b4	down
	ENSRNOG00000014448	-1.69185	2.84953e-21	1.06102e-17	Bmal1	down
	ENSRNOG00000013408	-2.07281	5.0325e-17	1.07077e-13	Npas2	down
	ENSRNOG00000015438	-1.4673	2.1482e-14	2.90866e-11	Ces1d	down
	ENSRNOG00000018236	-5.5062	2.73529e-11	2.39644e-08	Cym	down
	ENSRNOG00000018285	-1.27965	7.01266e-11	5.49719e-08	Kcna2	down
	ENSRNOG00000007900	-1.29376	8.77005e-11	6.53106e-08	Tspan33	down
	ENSRNOG00000008697	-1.49028	1.4416e-10	1.02243e-07	Ccn3	down
	ENSRNOG00000017206	-1.5024	1.97721e-10	1.33857e-07	Igfbp5	down
	ENSRNOG00000011130	-2.19961	2.69153e-10	1.74294e-07	Calca	down
	ENSRNOG00000043171	-1.07332	1.17766e-09	7.30835e-07	Ier3ip1	down
	ENSRNOG00000003893	-2.83531	1.48403e-09	8.84125e-07	Ccnjl	down
	ENSRNOG00000007351	-1.24822	1.57955e-09	9.04838e-07	Ggh	down
	ENSRNOG00000052549	-1.32724	2.42085e-09	1.33541e-06	Chga	down
	ENSRNOG00000006486	-2.41073	1.8253e-08	8.49565e-06	Reg1a	down
	ENSRNOG00000053272	-2.07921	6.16648e-08	2.48226e-05	Chi3l1	down
	ENSRNOG00000029744	-1.02556	5.93119e-07	0.000187956	Ces2j	down
	ENSRNOG00000007542	-1.11053	6.10399e-07	0.000189402	Scg5	down
	ENSRNOG00000018163	-2.16229	1.14e-06	0.000339584	Ipcef1	down
	ENSRNOG00000029778	-1.19376	1.34831e-06	0.000386188	Maob	down
	ENSRNOG00000009227	-1.42284	1.56402e-06	0.000430639	Aplnr	down
	ENSRNOG00000014046	-1.38516	1.68487e-06	0.00043374	Sertm1	down
	ENSRNOG00000011668	-1.43466	1.71197e-06	0.00043374	Nfil3	down
	ENSRNOG00000008839	-5.2381	1.71818e-06	0.00043374	Pparg	down
	ENSRNOG00000011160	-1.4954	2.63029e-06	0.000621834	Sv2b	down
	ENSRNOG00000029949	-3.13398	5.57913e-06	0.00112025	Serpina3a	down
	ENSRNOG00000025075	-1.55817	5.64111e-06	0.00112025	Relt	down
	ENSRNOG00000013116	-1.69297	6.02819e-06	0.00116603	Spink5	down
	ENSRNOG00000016902	-1.20024	7.02911e-06	0.0013422	Ptf1a	down
	ENSRNOG00000020525	-1.34259	7.35057e-06	0.00136587	Col5a3	down
	ENSRNOG00000001476	-1.36487	7.42818e-06	0.00136587	Cldn4	down
	ENSRNOG00000004540	-1.08415	1.72579e-05	0.0027939	Clec3b	down
	ENSRNOG00000067723	-1.39999	2.65425e-05	0.00391409	Pclaf	down
	ENSRNOG00000008000	-1.22485	2.69237e-05	0.00393138	Syt13	down
	ENSRNOG00000010031	-1.32684	2.99151e-05	0.00423568	Vtn	down
	ENSRNOG00000019249	-1.08321	6.30278e-05	0.00757045	Ap3b2	down
	ENSRNOG00000010797	-1.21858	6.46694e-05	0.00770549	Esm1	down
	ENSRNOG00000001392	-1.00298	6.70689e-05	0.00786554	Lhx5	down
	ENSRNOG00000015308	-1.54535	7.27525e-05	0.0083352	Pbk	down
	ENSRNOG00000016403	-1.48429	7.63834e-05	0.00861859	Olah	down
	ENSRNOG00000006360	-2.3565	7.75121e-05	0.00868018	Reg3a	down
	ENSRNOG00000036826	-1.80892	8.0674e-05	0.00890044	Glycam1	down
	ENSRNOG00000009350	-1.03657	8.68494e-05	0.00944186	Sez6	down
	ENSRNOG00000010694	-1.06738	9.05091e-05	0.00976843	Tpbg	down
	ENSRNOG00000008560	-1.41643	9.31708e-05	0.00998336	Ccdc30	down
	ENSRNOG00000032401	-1.0274	0.000101108	0.0105308	LOC100359421	down
	ENSRNOG00000010725	-1.21849	0.000109416	0.0110111	Cpa1	down
	ENSRNOG00000009922	-2.69894	0.00012536	0.0121241	Prlhr	down
	ENSRNOG00000065350	-2.00648	0.00014241	0.0135099	Cpamd8	down
	ENSRNOG00000006422	-1.02106	0.000156289	0.0142808	Kcnk16	down
	ENSRNOG00000027098	-1.16202	0.000162886	0.0147415	Sez6l2	down
	ENSRNOG00000071163	-5.10012	0.000166103	0.0149032	ENSRNOG00000071163	down
	ENSRNOG00000009342	-2.56666	0.000171637	0.0152164	Fcnb	down
	ENSRNOG00000053562	-1.32765	0.000175678	0.0154826	Arx	down
	ENSRNOG00000017748	-1.20017	0.000180565	0.0157271	Nkx6-2	down
	ENSRNOG00000060879	-1.06483	0.000181662	0.0157306	LOC100910996	down
	ENSRNOG00000063638	-1.42409	0.000199582	0.0168627	ENSRNOG00000063638	down
	ENSRNOG00000028185	-1.66557	0.00021799	0.0181382	Tstd3	down
	ENSRNOG00000019584	-1.07289	0.0002239	0.0184039	Dlk1	down
	ENSRNOG00000007080	-1.24216	0.000243815	0.0194192	Kif12	down
	ENSRNOG00000020369	-1.05849	0.000256012	0.0199636	Igf2	down
	ENSRNOG00000021220	-1.18819	0.000265528	0.0203854	Cpxm1	down
	ENSRNOG00000069807	-4.30007	0.000282378	0.0210698	Mrgprg	down
	ENSRNOG00000015529	-1.07844	0.00028293	0.0210698	Cdca3	down
	ENSRNOG00000070718	-4.87782	0.000308082	0.0226038	LOC100365438	down
	ENSRNOG00000005007	-1.51874	0.000319584	0.0231062	Scn3a	down
	ENSRNOG00000010094	-1.13536	0.000352264	0.024632	Kcnmb2	down
	ENSRNOG00000026060	-2.19488	0.000355466	0.0247397	Arsi	down
	ENSRNOG00000004125	-1.47339	0.000425045	0.0283884	C4bpb	down
	ENSRNOG00000022009	-1.14938	0.000431715	0.0285776	Mzb1	down
	ENSRNOG00000005348	-1.07055	0.000450807	0.0293327	Pamr1	down
	ENSRNOG00000021128	-1.34233	0.000452407	0.0293327	Kcnj11	down
	ENSRNOG00000013727	-1.19734	0.000493282	0.0311311	Ndc80	down
	ENSRNOG00000064952	-2.90479	0.000558107	0.0342076	LOC120100610	down
	ENSRNOG00000006235	-1.34296	0.000608097	0.0363735	Nell2	down
	ENSRNOG00000032828	-1.10816	0.000730079	0.0404696	Mapk8ip2	down
	ENSRNOG00000010406	-1.66456	0.000753343	0.0412511	Cel	down
	ENSRNOG00000064003	-3.75385	0.000760989	0.0413656	LOC500180	down
	ENSRNOG00000053889	-1.05063	0.000778787	0.0421791	Celsr3	down
	ENSRNOG00000018445	-1.0339	0.000815007	0.0433806	Agt	down
	ENSRNOG00000019265	-1.01212	0.000851275	0.0443193	Pcdh12	down
	ENSRNOG00000010244	-1.14861	0.00085262	0.0443193	Sarm1	down
	ENSRNOG00000062609	-4.4017	0.000881061	0.0447701	ENSRNOG00000062609	down
	ENSRNOG00000005787	-1.96588	0.000898248	0.0450455	Erp27	down
	ENSRNOG00000009465	-1.1655	0.000943298	0.0462	Sfrp2	down
	ENSRNOG00000016945	-2.06232	0.000946085	0.0462	Pla2g2a	down
	ENSRNOG00000021269	-1.76211	0.000971706	0.047142	Chgb	down
	ENSRNOG00000021027	1.96636	1.13205e-31	8.43035e-28	Dbp	up
	ENSRNOG00000007387	2.67223	8.87687e-25	4.40707e-21	Per1	up
	ENSRNOG00000046912	1.35026	9.16893e-17	1.70703e-13	Nr1d2	up
	ENSRNOG00000006663	2.62801	2.8901e-16	4.78279e-13	Usp2	up
	ENSRNOG00000011352	1.06175	4.56042e-15	6.79229e-12	Furin	up
	ENSRNOG00000019383	1.05934	4.50578e-13	5.59243e-10	Tef	up
	ENSRNOG00000060329	1.37336	1.4489e-12	1.51023e-09	Emb	up
	ENSRNOG00000018413	1.22129	3.18015e-09	1.69161e-06	Per3	up
	ENSRNOG00000009329	1.6634	6.57294e-09	3.37577e-06	Nr1d1	up
	ENSRNOG00000068106	2.57111	3.48863e-08	1.52823e-05	Tcap	up
	ENSRNOG00000013240	1.39923	4.46709e-08	1.84814e-05	Ptger4	up
	ENSRNOG00000042960	1.22762	1.12564e-07	4.14825e-05	Rgcc	up
	ENSRNOG00000033261	1.93368	1.34556e-07	4.77162e-05	Fam107a	up
	ENSRNOG00000056153	1.60933	5.91676e-07	0.000187956	Tent5b	up
	ENSRNOG00000014215	1.03974	4.6329e-06	0.00101474	Klf9	up
	ENSRNOG00000027971	1.33868	5.85642e-06	0.0011477	Lrrc31	up
	ENSRNOG00000013090	1.33307	7.24422e-06	0.00136576	Gadd45g	up
	ENSRNOG00000070244	4.22179	1.22691e-05	0.00212484	ENSRNOG00000070244	up
	ENSRNOG00000029980	2.01638	1.25343e-05	0.00214582	Zbtb16	up
	ENSRNOG00000014081	2.41993	1.68232e-05	0.00278405	Nmur2	up
	ENSRNOG00000005964	2.24614	2.36996e-05	0.00361898	Nr4a3	up
	ENSRNOG00000013552	3.03422	4.21708e-05	0.00546167	Scd	up
	ENSRNOG00000048961	1.08258	9.83253e-05	0.0103131	Bhlhe41	up
	ENSRNOG00000029945	2.2313	0.000110716	0.0110672	Cuzd1	up
	ENSRNOG00000030904	1.09995	0.000116093	0.011451	Cpb1	up
	ENSRNOG00000010210	1.16731	0.000192273	0.0165533	Slc7a11	up
	ENSRNOG00000006231	1.1098	0.000321553	0.0231363	Ptpro	up
	ENSRNOG00000007574	1.01833	0.000349084	0.024632	Padi2	up
	ENSRNOG00000029698	1.64981	0.000351374	0.024632	Pim3	up
	ENSRNOG00000042717	2.18555	0.000389328	0.0265993	Ciart	up
	ENSRNOG00000003669	1.29343	0.000477016	0.0306236	Myocd	up
	ENSRNOG00000012436	1.1261	0.000544004	0.0336199	Adh6	up
	ENSRNOG00000051536	2.73877	0.000665632	0.0383173	Rfx4	up
	ENSRNOG00000042287	2.47719	0.00092832	0.0458224	Mucl3	up
	ENSRNOG00000023465	1.35486	0.00100393	0.0481712	Depp1	up
WYTLGvsModel_DEGs	ENSRNOG00000021001	-1.07147	8.71755e-26	1.87726e-22	Cblif	down
	ENSRNOG00000014492	-1.29922	3.87647e-22	7.30424e-19	Pgc	down
	ENSRNOG00000001153	-1.16345	8.61973e-20	9.99491e-17	Pla2g1b	down
	ENSRNOG00000008890	-1.05665	7.81427e-19	8.41374e-16	Slc18a2	down
	ENSRNOG00000000510	-1.33791	3.72867e-17	3.64195e-14	Clps	down
	ENSRNOG00000020406	-1.17994	3.86568e-17	3.64195e-14	Tmed6	down
	ENSRNOG00000010406	-1.51111	4.95192e-17	4.3909e-14	Cel	down
	ENSRNOG00000002609	-1.35139	8.49308e-17	7.11248e-14	Ero1b	down
	ENSRNOG00000010262	-1.43197	2.06392e-16	1.55558e-13	Hdc	down
	ENSRNOG00000014376	-1.51212	4.78574e-15	3.13653e-12	Proc	down
	ENSRNOG00000011352	-1.17731	1.59829e-14	9.63705e-12	Furin	down
	ENSRNOG00000008843	-1.26375	1.12061e-11	4.44529e-09	Eci1	down
	ENSRNOG00000043124	-1.55524	1.38696e-11	5.36077e-09	Cckar	down
	ENSRNOG00000028580	-1.05198	2.32412e-11	8.14739e-09	Pcnx2	down
	ENSRNOG00000014610	-1.16624	1.37134e-10	4.49384e-08	Anpep	down
	ENSRNOG00000057702	-1.17541	1.65109e-10	5.00909e-08	Insrr	down
	ENSRNOG00000025164	-1.34422	5.30265e-10	1.45331e-07	Bhlha15	down
	ENSRNOG00000067168	-1.18811	6.42581e-10	1.72969e-07	Prelid2	down
	ENSRNOG00000010325	-1.36095	8.26468e-10	2.01323e-07	Ptger3	down
	ENSRNOG00000007250	-1.80495	3.30414e-09	6.5535e-07	Six4	down
	ENSRNOG00000019120	-1.07419	1.67032e-08	2.62276e-06	Hmgcs2	down
	ENSRNOG00000018285	-1.19231	2.29932e-08	3.50101e-06	Kcna2	down
	ENSRNOG00000053979	-1.1723	3.21122e-08	4.74568e-06	Egf	down
	ENSRNOG00000067685	-1.16837	3.66167e-08	5.30731e-06	Mug1	down
	ENSRNOG00000021589	-1.20958	6.0852e-08	8.26381e-06	Nexmif	down
	ENSRNOG00000017283	-1.26761	1.12162e-07	1.3973e-05	Kcnt1	down
	ENSRNOG00000011032	-1.15015	1.14738e-07	1.41767e-05	Lhfpl2	down
	ENSRNOG00000006200	-1.17154	7.9034e-07	6.66088e-05	St18	down
	ENSRNOG00000025551	-1.5637	1.86211e-06	0.000141765	Rgs22	down
	ENSRNOG00000000588	-1.30781	2.09352e-06	0.000155456	Slc16a10	down
	ENSRNOG00000017908	-1.62521	2.24374e-06	0.000164986	Pnliprp1	down
	ENSRNOG00000008586	-1.21085	3.8241e-06	0.00026202	Aldh1l2	down
	ENSRNOG00000017597	-1.13417	4.65259e-06	0.000307602	Fbp1	down
	ENSRNOG00000018131	-1.17743	7.37913e-06	0.000454012	Slc16a4	down
	ENSRNOG00000011180	-2.25214	1.05901e-05	0.000609297	Irx5	down
	ENSRNOG00000008979	-2.02828	1.16134e-05	0.00065321	Guca2b	down
	ENSRNOG00000016057	-1.47387	1.17221e-05	0.000655786	Kcnj13	down
	ENSRNOG00000016760	-2.13691	1.3996e-05	0.000758906	Kctd19	down
	ENSRNOG00000068096	-1.83068	1.44967e-05	0.000783123	ENSRNOG00000068096	down
	ENSRNOG00000003348	-1.03969	1.49613e-05	0.00079411	Rasd1	down
	ENSRNOG00000007748	-1.32298	1.62094e-05	0.0008403	Tex15	down
	ENSRNOG00000013971	-1.0613	1.7256e-05	0.000880731	Psat1	down
	ENSRNOG00000011533	-3.05055	1.79742e-05	0.000906164	Irx3	down
	ENSRNOG00000014046	-1.1251	1.91865e-05	0.000951371	Sertm1	down
	ENSRNOG00000021424	-1.16161	2.15424e-05	0.00103417	Cd300lf	down
	ENSRNOG00000005451	-1.06056	3.17814e-05	0.00138879	Dnah11	down
	ENSRNOG00000006486	-1.27177	3.51184e-05	0.00151571	Reg1a	down
	ENSRNOG00000019068	-2.4154	3.59315e-05	0.00153003	Ctrb1	down
	ENSRNOG00000014925	-1.03181	4.42593e-05	0.00180315	Mesp2	down
	ENSRNOG00000059840	-1.18523	9.46301e-05	0.00334848	Unc5a	down
	ENSRNOG00000065674	-1.27055	0.000107821	0.00366883	LOC120099695	down
	ENSRNOG00000062360	-1.20822	0.000254809	0.00714281	Spin2b	down
	ENSRNOG00000014387	-1.3107	0.000309274	0.00830429	Chac1	down
	ENSRNOG00000002624	-1.06824	0.000393715	0.0100421	Edaradd	down
	ENSRNOG00000029945	-2.05593	0.000397839	0.0101204	Cuzd1	down
	ENSRNOG00000016446	-1.60795	0.00040402	0.0102013	Gpr45	down
	ENSRNOG00000002951	-2.06735	0.000449704	0.0111678	Ccnb3	down
	ENSRNOG00000004393	-1.5222	0.000480096	0.0117066	Fcamr	down
	ENSRNOG00000002468	-1.11822	0.000493691	0.011907	Tnr	down
	ENSRNOG00000026807	-1.29428	0.000508729	0.0121724	Ttc41	down
	ENSRNOG00000009565	-1.34967	0.000518217	0.0123601	Pdk4	down
	ENSRNOG00000050706	-1.55264	0.000597446	0.0136453	Col25a1	down
	ENSRNOG00000062846	-3.62698	0.000648552	0.0146571	Oas1k	down
	ENSRNOG00000016275	-1.9639	0.000707508	0.0156378	Ttr	down
	ENSRNOG00000062419	-1.10119	0.000890845	0.0184712	ENSRNOG00000062419	down
	ENSRNOG00000006151	-1.37611	0.00093414	0.0192309	Reg3b	down
	ENSRNOG00000010128	-1.71444	0.00118852	0.0229103	Slc27a2	down
	ENSRNOG00000016872	-1.67239	0.00138954	0.0256063	Plppr4	down
	ENSRNOG00000001984	-1.40836	0.00148538	0.0267509	Kcne1	down
	ENSRNOG00000014135	-1.08936	0.0016446	0.0287595	Rab11fip4	down
	ENSRNOG00000023920	-1.41025	0.00166716	0.029053	Zfp791	down
	ENSRNOG00000038066	-1.19554	0.00224041	0.0360811	Nalf2	down
	ENSRNOG00000003233	-1.0536	0.00248556	0.0388695	Serpinf2	down
	ENSRNOG00000004150	-1.26939	0.00253371	0.0393743	Slc9a7	down
	ENSRNOG00000047631	-1.32801	0.00295729	0.0431124	Eef1akmt3	down
	ENSRNOG00000065005	-1.50405	0.00316414	0.0455117	ENSRNOG00000065005	down
	ENSRNOG00000038319	-1.16094	0.00334459	0.0471622	Akr1c19	down
	ENSRNOG00000013628	-1.01755	0.00346473	0.0482153	Cela2a	down
	ENSRNOG00000054495	3.7992	1.09e-39	1.51e-35	Cldn2	up
	ENSRNOG00000031930	2.51481	2e-39	1.51e-35	Cela1	up
	ENSRNOG00000014740	4.38709	1.93e-35	9.71e-32	Gast	up
	ENSRNOG00000017712	3.91988	6.32e-29	2.38e-25	Cartpt	up
	ENSRNOG00000001162	2.13682	4.8e-27	1.45e-23	Tff2	up
	ENSRNOG00000020560	4.77058	1.07e-26	2.69e-23	Dmbt1	up
	ENSRNOG00000010253	1.83209	6.21e-21	1.04e-17	Cd163	up
	ENSRNOG00000001821	2.49366	8.1e-21	1.22e-17	Adipoq	up
	ENSRNOG00000012404	2.70536	3.8e-20	4.95e-17	Thrsp	up
	ENSRNOG00000002217	1.82225	3.27e-16	2.35e-13	Plac8	up
	ENSRNOG00000012804	1.17434	5.52e-15	3.47e-12	C1qc	up
	ENSRNOG00000008057	1.9036	2.43e-14	1.41e-11	Krt7	up
	ENSRNOG00000019203	1.73355	1.08e-13	5.82e-11	Eya2	up
	ENSRNOG00000018434	1.07623	1.33e-13	6.94e-11	Stab1	up
	ENSRNOG00000015957	2.13197	8.04e-13	3.91e-10	F13a1	up
	ENSRNOG00000014288	1.51064	6.5e-12	2.72e-09	Fn1	up
	ENSRNOG00000018454	1.26852	2.78e-11	9.52e-09	Apoe	up
	ENSRNOG00000018251	1.36775	1.44e-10	4.61e-08	Mrc1	up
	ENSRNOG00000001466	2.53617	1.57e-10	4.93e-08	LOC100361492	up
	ENSRNOG00000012807	1.13348	4.05e-10	1.17e-07	C1qa	up
	ENSRNOG00000042287	1.20126	7.28e-10	1.91e-07	Mucl3	up
	ENSRNOG00000026415	1.39721	7.47e-10	1.91e-07	Col14a1	up
	ENSRNOG00000002947	1.13434	7.54e-10	1.91e-07	Dpt	up
	ENSRNOG00000002052	1.33845	7.59e-10	1.91e-07	Ccdc80	up
	ENSRNOG00000016826	2.98635	9.78e-10	2.34e-07	Pla2g2d	up
	ENSRNOG00000009153	1.71428	1.19e-09	2.76e-07	Cidec	up
	ENSRNOG00000060949	2.67905	1.54e-09	3.32e-07	Anxa8	up
	ENSRNOG00000021763	2.38783	1.7e-09	3.6e-07	Ffar4	up
	ENSRNOG00000020578	1.42489	2.98e-09	5.99e-07	Ceacam1	up
	ENSRNOG00000060970	4.46996	4.75e-09	9.06e-07	Tnmd	up
	ENSRNOG00000012749	1.29292	5.83e-09	1.08e-06	C1qb	up
	ENSRNOG00000012436	1.40686	5.85e-09	1.08e-06	Adh6	up
	ENSRNOG00000066065	1.1565	6e-09	1.08e-06	Basp1	up
	ENSRNOG00000008933	1.59994	6.04e-09	1.08e-06	Plbd1	up
	ENSRNOG00000038406	1.59912	6.32e-09	1.12e-06	Tmem132b	up
	ENSRNOG00000023226	1.15491	8.85e-09	1.53e-06	S100a10	up
	ENSRNOG00000013279	4.91163	9.01e-09	1.54e-06	LOC681458	up
	ENSRNOG00000018371	1.2024	1.08e-08	1.79e-06	Tubb6	up
	ENSRNOG00000050024	1.43356	1.11e-08	1.81e-06	Ms4a4a	up
	ENSRNOG00000018147	6.20735	1.4e-08	2.21e-06	Nkx6-3	up
	ENSRNOG00000007377	1.26112	2.92e-08	4.4e-06	Slit3	up
	ENSRNOG00000009572	1.13439	3.11e-08	4.64e-06	Hgfac	up
	ENSRNOG00000006094	1.25045	4.28e-08	6.08e-06	Cd44	up
	ENSRNOG00000058422	2.42535	5.54e-08	7.66e-06	Pirb	up
	ENSRNOG00000017063	2.02204	6.04e-08	8.26e-06	Fcna	up
	ENSRNOG00000002396	1.97458	6.52e-08	8.77e-06	Serpinb8	up
	ENSRNOG00000063592	1.65138	7.63e-08	1.01e-05	Lyve1	up
	ENSRNOG00000015410	1.52799	7.77e-08	1.02e-05	Aspn	up
	ENSRNOG00000013917	1.16041	1.28e-07	1.54e-05	Igsf10	up
	ENSRNOG00000058003	1.05989	1.51e-07	1.78e-05	Spon1	up
	ENSRNOG00000068784	8.9952	1.63e-07	1.91e-05	LOC120093742	up
	ENSRNOG00000010977	1.38805	1.67e-07	1.94e-05	Igfbp6	up
	ENSRNOG00000015086	3.00854	1.88e-07	2.14e-05	Plin1	up
	ENSRNOG00000005542	2.31181	1.89e-07	2.14e-05	Apob	up
	ENSRNOG00000070397	1.20545	2.02e-07	2.2e-05	C4b	up
	ENSRNOG00000050974	4.04661	2.04e-07	2.2e-05	Cd300c2	up
	ENSRNOG00000019556	1.15056	2.06e-07	2.2e-05	Cd9	up
	ENSRNOG00000023549	4.30569	2.78e-07	2.86e-05	Samd5	up
	ENSRNOG00000001742	1.38701	2.86e-07	2.91e-05	Clcn2	up
	ENSRNOG00000068586	7.39346	3.33e-07	3.3e-05	Krt6a	up
	ENSRNOG00000018715	1.24714	3.41e-07	3.36e-05	Clec10a	up
	ENSRNOG00000031162	1.7277	4.78e-07	4.36e-05	Ccl24	up
	ENSRNOG00000009263	1.03672	7.76e-07	6.61e-05	Ifi27	up
	ENSRNOG00000002640	1.34655	7.96e-07	6.67e-05	Serpinb5	up
	ENSRNOG00000028616	2.68175	8.41e-07	6.96e-05	Pck1	up
	ENSRNOG00000066814	2.01306	8.41e-07	6.96e-05	ENSRNOG00000066814	up
	ENSRNOG00000011250	2.54017	9.67e-07	7.94e-05	Inmt	up
	ENSRNOG00000002810	1.69242	1.01e-06	8.13e-05	Gfpt2	up
	ENSRNOG00000016890	1.22604	1.14e-06	8.97e-05	Tppp3	up
	ENSRNOG00000069193	3.73728	1.36e-06	0.000106048	ENSRNOG00000069193	up
	ENSRNOG00000003172	1.02118	1.47e-06	0.000113375	Serpinf1	up
	ENSRNOG00000060179	1.7055	1.72e-06	0.000131886	Gpc3	up
	ENSRNOG00000049361	1.14533	1.97e-06	0.000148101	Gas7	up
	ENSRNOG00000024413	2.94838	2.48e-06	0.000181733	Neurog3	up
	ENSRNOG00000015538	2.53205	2.89e-06	0.0002065	Abcd2	up
	ENSRNOG00000011672	1.00643	3e-06	0.000211978	Tph1	up
	ENSRNOG00000010079	2.79524	3.18e-06	0.000222221	Car3	up
	ENSRNOG00000002434	1.41234	3.76e-06	0.000258617	Tmem100	up
	ENSRNOG00000001980	2.05098	4.95e-06	0.000322063	Ugt2b35	up
	ENSRNOG00000070718	5.97583	5.15e-06	0.000332984	LOC100365438	up
	ENSRNOG00000027157	4.36431	5.37e-06	0.000344077	Ly6g6e	up
	ENSRNOG00000049063	1.44696	6.41e-06	0.000405731	Slc16a9	up
	ENSRNOG00000014398	1.11781	6.78e-06	0.000425139	Scara5	up
	ENSRNOG00000039906	5.75777	7.03e-06	0.000437988	Abo3	up
	ENSRNOG00000070470	6.78622	7.83e-06	0.000473881	LOC683313	up
	ENSRNOG00000009411	1.19516	8.22e-06	0.000490028	Chn2	up
	ENSRNOG00000028896	1.50464	8.6e-06	0.000510132	A2m	up
	ENSRNOG00000053239	1.19178	9.3e-06	0.000543568	Clmp	up
	ENSRNOG00000017716	1.71702	1.15e-05	0.00065245	Ucp3	up
	ENSRNOG00000026650	1.7492	1.16e-05	0.000652736	Tmprss4	up
	ENSRNOG00000067545	6.66851	1.17e-05	0.000655786	LOC102553726	up
	ENSRNOG00000004540	1.04468	1.33e-05	0.000733914	Clec3b	up
	ENSRNOG00000040287	2.0727	1.39e-05	0.000755134	Cyp1b1	up
	ENSRNOG00000001006	2.46121	1.46e-05	0.000783123	Nptx2	up
	ENSRNOG00000020563	1.37876	1.48e-05	0.00078736	Cma1	up
	ENSRNOG00000000521	1.0298	1.53e-05	0.000806817	Cdkn1a	up
	ENSRNOG00000014117	1.15402	1.61e-05	0.0008403	Hmox1	up
	ENSRNOG00000008839	5.05853	1.62e-05	0.0008403	Pparg	up
	ENSRNOG00000037931	1.25904	1.73e-05	0.000880731	Plaur	up
	ENSRNOG00000015465	1.86769	2.02e-05	0.00098741	Cep72	up
	ENSRNOG00000009620	1.33479	2.02e-05	0.00098741	Cybrd1	up
	ENSRNOG00000045797	2.89894	2.25e-05	0.00106884	Lep	up
	ENSRNOG00000056001	2.02776	2.35e-05	0.00110237	Sftpd	up
	ENSRNOG00000015850	1.32225	2.56e-05	0.00116395	Rbp7	up
	ENSRNOG00000050792	1.88931	2.64e-05	0.00119336	Tnfaip6	up
	ENSRNOG00000053400	2.54094	2.96e-05	0.00131949	Cfi	up
	ENSRNOG00000037199	1.54279	3.14e-05	0.00138206	Spink8	up
	ENSRNOG00000025946	1.2943	3.56e-05	0.00152314	Igf2bp2	up
	ENSRNOG00000024705	1.20761	3.58e-05	0.0015285	Rarres2	up
	ENSRNOG00000012658	1.0959	3.76e-05	0.00159349	Pdlim3	up
	ENSRNOG00000013552	2.64197	4.01e-05	0.00166647	Scd	up
	ENSRNOG00000020939	1.13448	4.12e-05	0.00170528	Ms4a8	up
	ENSRNOG00000020525	1.19022	4.34e-05	0.00178302	Col5a3	up
	ENSRNOG00000046663	1.52512	4.46e-05	0.00181133	Fcgr2a-ps1	up
	ENSRNOG00000005655	1.13749	4.73e-05	0.00191337	Cpa6	up
	ENSRNOG00000000525	1.15861	5.12e-05	0.00204022	Pi16	up
	ENSRNOG00000033564	2.28697	5.48e-05	0.00217299	Cfd	up
	ENSRNOG00000033153	1.93048	6.23e-05	0.00241604	Sfn	up
	ENSRNOG00000046458	1.76657	6.72e-05	0.00257377	Pdx1	up
	ENSRNOG00000012095	1.10217	6.96e-05	0.00263584	Pkia	up
	ENSRNOG00000004635	4.09423	7.16e-05	0.0026934	Kera	up
	ENSRNOG00000070474	2.13713	7.5e-05	0.00280396	LOC100910678	up
	ENSRNOG00000029223	1.62094	8.42e-05	0.00306584	Prss32	up
	ENSRNOG00000002911	2.63164	8.7e-05	0.00314495	Alb	up
	ENSRNOG00000018570	2.36898	9.27e-05	0.00330489	C1qtnf3	up
	ENSRNOG00000014481	1.47577	9.52e-05	0.00335453	Adtrp	up
	ENSRNOG00000008591	5.53228	0.000102493	0.00358464	Colec10	up
	ENSRNOG00000007338	1.00484	0.000104148	0.00363409	Fbln2	up
	ENSRNOG00000042825	2.22212	0.00010607	0.00364031	Cd300le	up
	ENSRNOG00000017819	1.36821	0.000111076	0.00376262	Cd14	up
	ENSRNOG00000019890	1.23497	0.000121229	0.00403399	Folr2	up
	ENSRNOG00000012094	1.58672	0.000128407	0.00419872	Ltbp2	up
	ENSRNOG00000005465	1.09407	0.000134251	0.00435497	Kcnmb1	up
	ENSRNOG00000012036	1.27285	0.00013924	0.00447157	Pcsk5	up
	ENSRNOG00000034290	1.3061	0.000139421	0.00447157	Ccl21	up
	ENSRNOG00000014714	1.45755	0.000140666	0.00450193	Trpv6	up
	ENSRNOG00000007697	4.12859	0.000146611	0.00466249	C8a	up
	ENSRNOG00000007675	1.94619	0.000159246	0.00501144	Gpr63	up
	ENSRNOG00000012471	1.91898	0.000160435	0.00502785	Thbs4	up
	ENSRNOG00000012987	1.66737	0.000169105	0.00523425	Ptk6	up
	ENSRNOG00000002811	3.52705	0.000170895	0.00527883	Brinp3	up
	ENSRNOG00000019472	1.58573	0.000173608	0.00534075	Ackr2	up
	ENSRNOG00000039668	1.42086	0.000180132	0.00545352	Col8a1	up
	ENSRNOG00000022101	1.00429	0.000195267	0.00581712	Crabp2	up
	ENSRNOG00000026605	1.21604	0.00019697	0.00585626	Ifi27l2b	up
	ENSRNOG00000062986	2.16522	0.000197741	0.0058676	Ccbe1	up
	ENSRNOG00000032825	1.5427	0.00020841	0.00613589	Rpl30l2	up
	ENSRNOG00000032339	1.22803	0.00021156	0.00619235	Rasl12	up
	ENSRNOG00000009686	4.04174	0.000216243	0.00630492	Aqp7	up
	ENSRNOG00000001379	4.71275	0.00021892	0.00637065	Cyp3a62	up
	ENSRNOG00000015354	1.55289	0.000226371	0.00656214	Aox1	up
	ENSRNOG00000022239	1.45881	0.000231189	0.00667614	Trarg1	up
	ENSRNOG00000005905	1.23997	0.000231897	0.00668376	Pde4b	up
	ENSRNOG00000016412	1.04792	0.000237802	0.00678939	Fxyd6	up
	ENSRNOG00000046601	1.2267	0.000240197	0.00684447	Unc5cl	up
	ENSRNOG00000013463	1.13956	0.000243112	0.00690378	Kcnj8	up
	ENSRNOG00000014684	1.16734	0.000244327	0.00690993	Npr1	up
	ENSRNOG00000012172	1.04812	0.000249701	0.00704868	Spi1	up
	ENSRNOG00000016337	4.64086	0.00025892	0.00722755	Slc22a1	up
	ENSRNOG00000066785	2.26106	0.00027717	0.00765221	ENSRNOG00000066785	up
	ENSRNOG00000015505	1.27832	0.000277173	0.00765221	Mfap5	up
	ENSRNOG00000067723	1.44605	0.000285794	0.00781861	Pclaf	up
	ENSRNOG00000015599	1.74696	0.000309607	0.00830429	Mall	up
	ENSRNOG00000032396	1.09023	0.000312076	0.00831255	RGD1559575	up
	ENSRNOG00000002711	1.07756	0.000317466	0.00840776	Nuf2	up
	ENSRNOG00000032832	1.39027	0.000385117	0.0098897	Mmp10	up
	ENSRNOG00000063964	1.12578	0.00040224	0.0102013	Jdp2	up
	ENSRNOG00000042886	1.00464	0.000413106	0.0103959	Rps28	up
	ENSRNOG00000010076	1.02203	0.000479869	0.0117066	Pkp1	up
	ENSRNOG00000008336	1.05324	0.000480987	0.0117066	Tnfrsf11b	up
	ENSRNOG00000003895	1.33512	0.000513624	0.01227	Rgs1	up
	ENSRNOG00000021137	1.00636	0.000551578	0.01291	Kctd15	up
	ENSRNOG00000008575	1.31236	0.000553513	0.0129159	Aoc1	up
	ENSRNOG00000059903	1.04686	0.000572423	0.0132545	Thbs3	up
	ENSRNOG00000002305	1.69986	0.000589501	0.0135977	Slc15a2	up
	ENSRNOG00000004899	1.08344	0.000589949	0.0135977	Kcns3	up
	ENSRNOG00000027139	2.69035	0.000592822	0.0136153	Krt20	up
	ENSRNOG00000048980	1.04747	0.000595059	0.0136321	Gng2	up
	ENSRNOG00000021243	1.26844	0.00064686	0.0146408	Siglec1	up
	ENSRNOG00000004928	1.23635	0.000687754	0.0153588	Sntg2	up
	ENSRNOG00000036760	1.6322	0.000690693	0.0154016	Tmc5	up
	ENSRNOG00000005776	1.55505	0.000778213	0.0168788	Bcl11b	up
	ENSRNOG00000020991	1.25969	0.000782195	0.0169165	Ms4a6a	up
	ENSRNOG00000016164	1.40272	0.000794859	0.0171167	Fcrl2	up
	ENSRNOG00000028640	1.02104	0.000811501	0.0173512	Siva1	up
	ENSRNOG00000014837	1.26595	0.000817986	0.017465	Emilin2	up
	ENSRNOG00000002365	1.19219	0.000823568	0.0175594	Itm2a	up
	ENSRNOG00000030210	1.16296	0.000831588	0.0176306	Fndc1	up
	ENSRNOG00000024620	1.09086	0.000846615	0.0178321	Mamdc2	up
	ENSRNOG00000001295	1.20484	0.000881446	0.0183521	S100b	up
	ENSRNOG00000065916	2.98111	0.000939387	0.0192396	Adig	up
	ENSRNOG00000015550	1.03116	0.00100878	0.0203022	Ptgds	up
	ENSRNOG00000007564	1.10199	0.00102023	0.0204506	Evc	up
	ENSRNOG00000023576	1.33331	0.00104109	0.0207058	Ecrg4	up
	ENSRNOG00000050898	3.96794	0.00104142	0.0207058	AABR07034730.2	up
	ENSRNOG00000028238	1.12274	0.00107195	0.0211499	Sh3bgr	up
	ENSRNOG00000020656	1.27824	0.00112176	0.0219034	Pfkfb4	up
	ENSRNOG00000001796	1.2445	0.00114485	0.0222104	Dgkg	up
	ENSRNOG00000011521	1.30665	0.00116444	0.0225614	Filip1	up
	ENSRNOG00000019926	1.06339	0.00122635	0.023519	Ramp1	up
	ENSRNOG00000003170	1.1576	0.00123073	0.023573	Nlrp3	up
	ENSRNOG00000052758	1.00518	0.0013101	0.0245933	Cyria	up
	ENSRNOG00000015155	1.96937	0.00134954	0.0251769	Tnnc2	up
	ENSRNOG00000014081	1.60401	0.00136166	0.0253366	Nmur2	up
	ENSRNOG00000015055	1.1943	0.00137977	0.0255085	Scg2	up
	ENSRNOG00000019330	1.03235	0.00138239	0.0255085	Procr	up
	ENSRNOG00000022429	3.09548	0.00140969	0.0258826	Minar2	up
	ENSRNOG00000052128	1.38513	0.00145984	0.026466	Clec2e	up
	ENSRNOG00000007495	1.81119	0.00155401	0.0275915	Smpx	up
	ENSRNOG00000014786	1.8212	0.00157197	0.0277795	Ccne1	up
	ENSRNOG00000024899	1.75208	0.00158104	0.027907	Cxcl13	up
	ENSRNOG00000048145	1.11068	0.00161976	0.0284572	Sstr1	up
	ENSRNOG00000052668	2.98326	0.00166259	0.0290068	Tcf24	up
	ENSRNOG00000006776	1.67821	0.00167138	0.0290593	Smyd1	up
	ENSRNOG00000024115	1.44922	0.00167784	0.029138	C6	up
	ENSRNOG00000058006	1.01906	0.00168263	0.0291876	Sncg	up
	ENSRNOG00000015321	2.02899	0.00170687	0.0294723	Moxd1	up
	ENSRNOG00000062454	2.66068	0.00178265	0.0305708	Tenm1	up
	ENSRNOG00000016469	1.35609	0.00185505	0.0314544	Fxyd2	up
	ENSRNOG00000026592	1.24362	0.00195963	0.0327853	Rhbdl2	up
	ENSRNOG00000023410	1.21551	0.00198376	0.0330057	Apol9a	up
	ENSRNOG00000034191	1.84381	0.00199909	0.0331875	Fmo1	up
	ENSRNOG00000030180	1.53134	0.00202194	0.03346	Lrrc10b	up
	ENSRNOG00000012278	1.29081	0.0021276	0.0347985	Fgf10	up
	ENSRNOG00000004249	1.18754	0.00212845	0.0347985	Tlr7	up
	ENSRNOG00000063422	1.50958	0.00220124	0.0355644	ENSRNOG00000063422	up
	ENSRNOG00000048541	3.4513	0.00226777	0.0364439	AABR07051678.1	up
	ENSRNOG00000054964	1.81938	0.00227479	0.0364814	Aoah	up
	ENSRNOG00000046660	1.32634	0.00231932	0.0370354	Gpc6	up
	ENSRNOG00000003510	1.8203	0.00246807	0.0387135	Fmo2	up
	ENSRNOG00000028015	1.4405	0.00250988	0.0391656	Pf4	up
	ENSRNOG00000037563	1.00851	0.0025741	0.039705	Cd68	up
	ENSRNOG00000071189	4.0524	0.002636	0.0401737	ENSRNOG00000071189	up
	ENSRNOG00000063262	1.29394	0.00264085	0.0401737	Ism1	up
	ENSRNOG00000031706	1.75076	0.00270281	0.0407475	RGD1563601	up
	ENSRNOG00000011631	1.70206	0.00270316	0.0407475	Fst	up
	ENSRNOG00000004502	2.13964	0.00275251	0.0413672	Hal	up
	ENSRNOG00000023116	3.02485	0.00276276	0.0414799	Agmo	up
	ENSRNOG00000006709	2.24803	0.00281695	0.0420008	Pzp	up
	ENSRNOG00000050347	1.00882	0.00282108	0.0420206	Ptges3l	up
	ENSRNOG00000065254	2.09436	0.00284032	0.0422238	RT1-CE16	up
	ENSRNOG00000016837	1.51351	0.00286645	0.0424448	Ckm	up
	ENSRNOG00000057404	2.18647	0.00287454	0.0425228	Slc47a1	up
	ENSRNOG00000010018	1.14491	0.002896	0.0427564	Clec4a3	up
	ENSRNOG00000011719	1.44066	0.00289963	0.0427681	Ngb	up
	ENSRNOG00000009802	1.99165	0.00290632	0.0428065	Fam124a	up
	ENSRNOG00000024277	1.23025	0.00292352	0.0428689	Card11	up
	ENSRNOG00000058645	1.47493	0.002927	0.0428781	Tnc	up
	ENSRNOG00000019810	1.22179	0.00294549	0.0430236	Des	up
	ENSRNOG00000029401	1.21305	0.00300417	0.0437103	Actg2	up
	ENSRNOG00000031716	1.14693	0.00300701	0.0437103	Ecm2	up
	ENSRNOG00000065573	2.68023	0.00304679	0.0441609	LOC102554372	up
	ENSRNOG00000068734	5.18946	0.00311524	0.0450231	ENSRNOG00000068734	up
	ENSRNOG00000020434	1.83035	0.00311931	0.0450388	Ascl2	up
	ENSRNOG00000042496	1.20897	0.00318142	0.0456731	Cyp4f5	up
	ENSRNOG00000039745	1.33095	0.00318472	0.0456769	Pm20d1	up
	ENSRNOG00000014838	1.34203	0.00324732	0.0461358	Glipr2	up
	ENSRNOG00000016731	1.12518	0.00326226	0.0463044	Tpm2	up
	ENSRNOG00000016196	1.47206	0.00329278	0.046606	Dlgap1	up
	ENSRNOG00000020953	1.05836	0.00334369	0.0471622	Ms4a7	up
	ENSRNOG00000046848	1.02514	0.00334944	0.0471864	PCOLCE2	up
	ENSRNOG00000002636	1.56254	0.00352336	0.0487706	Abat	up
	ENSRNOG00000067603	2.7902	0.0036531	0.0498793	ENSRNOG00000067603	up
